# Supplementary material for: Porous Zirconia/Magnesia Ceramics Support Osteogenic Potential In Vitro
Source: Materials (Basel). 2021 Feb 23;14(4):1049. doi: 10.3390/ma14041049 (PMC7926502; doi:10.3390/ma14041049)
Supplement: Supplementary file 1 [file materials-14-01049-s001.zip]

Archive with 1 entries (1 files):
- materials-1096736-supplementary.pdf
